# Supplementary material for: Translation, Cross-Cultural Adaptation and Validation of the Lymphedema Quality of Life Questionnaire (LYMQOL) in German-Speaking Patients with Lymphedema of the Lower Limbs
Source: Healthcare (Basel). 2024 Feb 5;12(3):409. doi: 10.3390/healthcare12030409 (PMC10855540; doi:10.3390/healthcare12030409)
Supplement: Supplementary file 1 [file healthcare-12-00409-s001.zip]

Archive with 1 entries (1 files):
- healthcare-2836244-supplementary.pdf
